# Supplementary material for: ﻿Novel genus and species of Diaporthostomataceae (Diaporthales) in China
Source: IMA Fungus. 2025 Mar 7;16:e145422. doi: 10.3897/imafungus.16.145422 (PMC11909592; doi:10.3897/imafungus.16.145422)
Supplement: XML Treatment for Tiania [file imafungus.16.145422-treatment1.xml]

<!DOCTYPE tp:taxon-treatment
  PUBLIC "-//TaxonX//DTD Taxonomic Treatment Publishing DTD v0 20100105//EN" "tax-treatment-NSO.dtd">
<tp:taxon-treatment xmlns:tp="http://www.plazi.org/taxpub"><tp:treatment-meta><kwd-group><label>Taxon classification</label><kwd>
                <named-content content-type="kingdom">Fungi</named-content>
              </kwd><kwd>
                <named-content content-type="order">Diaporthales</named-content>
              </kwd><kwd>
                <named-content content-type="family">Diaporthostomataceae</named-content>
              </kwd></kwd-group><mixed-citation publication-type="journal"><person-group><name><surname>Jiang</surname><given-names>Ning</given-names></name><name><surname>Xue</surname><given-names>Han</given-names></name><name><surname>Li</surname><given-names>Yong</given-names></name></person-group><article-title>﻿Novel genus and species of <italic><tp:taxon-name><tp:taxon-name-part taxon-name-part-type="family" reg="Diaporthostomataceae">Diaporthostomataceae</tp:taxon-name-part></tp:taxon-name></italic> (<italic><tp:taxon-name><tp:taxon-name-part taxon-name-part-type="subgenus" reg="Diaporthales">Diaporthales</tp:taxon-name-part></tp:taxon-name></italic>) in China</article-title><source>IMA Fungus</source><day>07</day><month>03</month><year>2025</year><volume>16</volume><pub-id pub-id-type="doi">10.3897/imafungus.16.145422</pub-id></mixed-citation></tp:treatment-meta><tp:nomenclature><label>﻿</label><tp:taxon-name>
              <object-id xmlns:xlink="http://www.w3.org/1999/xlink" content-type="arpha" xlink:type="simple">16688A0C-EDF9-5EF3-96B8-58C0CA6917EA</object-id>
              <tp:taxon-name-part taxon-name-part-type="genus" reg="Tiania">Tiania</tp:taxon-name-part>
              <object-id xmlns:xlink="http://www.w3.org/1999/xlink" content-type="mycobank" xlink:type="simple">857019</object-id>
            </tp:taxon-name><tp:taxon-authority>Ning Jiang</tp:taxon-authority><tp:taxon-status xmlns:xlink="http://www.w3.org/1999/xlink" xlink:type="simple">gen. nov.</tp:taxon-status></tp:nomenclature><tp:treatment-sec sec-type="etymology" id="SECID0EBHDI"><title>Etymology.</title><p>In honor of Chinese taxonomist Prof. Dr. Chengming Tian for his contributions for forest pathogens.</p></tp:treatment-sec><tp:treatment-sec sec-type="type species" id="SECID0EGHDI"><title>Type species.</title><p><italic><tp:taxon-name><tp:taxon-name-part taxon-name-part-type="genus" reg="Tiania">Tiania</tp:taxon-name-part><tp:taxon-name-part taxon-name-part-type="species" reg="chinensis">chinensis</tp:taxon-name-part></tp:taxon-name></italic> Ning Jiang.</p></tp:treatment-sec><tp:treatment-sec sec-type="description" id="SECID0EXHDI"><title>Description.</title><p><bold><italic>Pseudostromata</italic></bold> immersed to semi-immersed in the bark, scattered, conical, with perithecia arranged irregular. <bold><italic>Ectostromatic disc</italic></bold> grey to brown, circular to ovoid. <bold><italic>Ostioles</italic></bold> brown to black. <bold><italic>Perithecia</italic></bold> flask-shaped to spherical. <bold><italic>Asci</italic></bold> hyaline, with chitinoid, refractive ring, clavate to elongate-obovoid, 8-spored. <bold><italic>Ascospores</italic></bold> biseriate, cylindrical to allantoid, thin-walled, hyaline, 0–1 septate. <bold><italic>Conidiomata</italic></bold> acervular in tree branches and sporodochial in culture, aggregated, immersed to semi-immersed, pulvinate. <bold><italic>Conidiophores</italic></bold> indistinct, usually reduced to conidiogenous cells. <bold><italic>Conidiogenous cells</italic></bold> hyaline, smooth, cylindrical to ampulliform, phialidic. <bold><italic>Conidia</italic></bold> aseptate, hyaline, smooth, multi-guttulate, fusoid, cylindrical to allantoid, constricted at the middle or not.</p></tp:treatment-sec><tp:treatment-sec sec-type="notes" id="SECID0EHJDI"><title>Notes.</title><p>The newly proposed genus <italic><tp:taxon-name><tp:taxon-name-part taxon-name-part-type="genus" reg="Tiania">Tiania</tp:taxon-name-part></tp:taxon-name></italic> is phylogenetically closely related to <italic><tp:taxon-name><tp:taxon-name-part taxon-name-part-type="genus" reg="Diaporthostoma">Diaporthostoma</tp:taxon-name-part></tp:taxon-name></italic> within the family <italic><tp:taxon-name><tp:taxon-name-part taxon-name-part-type="family" reg="Diaporthostomaceae">Diaporthostomaceae</tp:taxon-name-part></tp:taxon-name></italic> (Fig. <xref ref-type="fig" rid="F1">1</xref>). Morphologically, <italic><tp:taxon-name><tp:taxon-name-part taxon-name-part-type="genus" reg="Tiania">Tiania</tp:taxon-name-part></tp:taxon-name></italic> can be distinguished from <italic><tp:taxon-name><tp:taxon-name-part taxon-name-part-type="genus" reg="Diaporthostoma">Diaporthostoma</tp:taxon-name-part></tp:taxon-name></italic> by its formation of stromatic tissue and its cylindrical to allantoid ascospores (<xref ref-type="bibr" rid="B20">Fan et al. 2018</xref>).</p></tp:treatment-sec><tp:treatment-sec><!--Section generated to contain objects referenced in tp:taxon-treatment.--><fig id="F1" position="float" orientation="portrait"><object-id xmlns:xlink="http://www.w3.org/1999/xlink" content-type="doi" xlink:type="simple">10.3897/imafungus.16.145422.figure1</object-id><object-id xmlns:xlink="http://www.w3.org/1999/xlink" content-type="arpha" xlink:type="simple">5152E0CE-C438-5020-946D-38D158476B1E</object-id><label>Figure 1.</label><caption><p>Phylogram of <italic><tp:taxon-name><tp:taxon-name-part taxon-name-part-type="genus" reg="Diaporthales">Diaporthales</tp:taxon-name-part></tp:taxon-name></italic> resulting from a maximum likelihood analysis based on the <abbrev xmlns:xlink="http://www.w3.org/1999/xlink" xlink:title="internal transcribed spacer" id="ABBRID0EPBDI" xlink:type="simple">ITS</abbrev>, <abbrev xmlns:xlink="http://www.w3.org/1999/xlink" xlink:title="large subunit nuclear ribosomal DNA" id="ABBRID0ETBDI" xlink:type="simple">LSU</abbrev>, <italic><abbrev xmlns:xlink="http://www.w3.org/1999/xlink" xlink:title="RNA polymerase II second largest subunit" id="ABBRID0EYBDI" xlink:type="simple">rpb2</abbrev></italic> and <italic><abbrev xmlns:xlink="http://www.w3.org/1999/xlink" xlink:title="translation elongation factor 1-alpha" id="ABBRID0E4BDI" xlink:type="simple">tef1</abbrev></italic> gene sequence. Numbers above the branches indicate <abbrev xmlns:xlink="http://www.w3.org/1999/xlink" xlink:title="Maximum Likelihood" id="ABBRID0EBCDI" xlink:type="simple">ML</abbrev> bootstrap values (left, <abbrev xmlns:xlink="http://www.w3.org/1999/xlink" xlink:title="Maximum Likelihood" id="ABBRID0EFCDI" xlink:type="simple">ML</abbrev><abbrev xmlns:xlink="http://www.w3.org/1999/xlink" xlink:title="Bootstrap" id="ABBRID0EJCDI" xlink:type="simple">BS</abbrev> ≥ 50%) and Bayesian posterior probabilities (right, <abbrev xmlns:xlink="http://www.w3.org/1999/xlink" xlink:title="posterior probabilities" id="ABBRID0ENCDI" xlink:type="simple">BPP</abbrev> ≥ 0.90). The tree is rooted with <italic><tp:taxon-name><tp:taxon-name-part taxon-name-part-type="genus" reg="Nakataea">Nakataea</tp:taxon-name-part><tp:taxon-name-part taxon-name-part-type="species" reg="oryzae">oryzae</tp:taxon-name-part></tp:taxon-name></italic> (CBS 243.76) and <italic><tp:taxon-name><tp:taxon-name-part taxon-name-part-type="genus" reg="Pyricularia">Pyricularia</tp:taxon-name-part><tp:taxon-name-part taxon-name-part-type="species" reg="grisea">grisea</tp:taxon-name-part></tp:taxon-name></italic> (Ina168). Isolates from the present study are marked in blue.</p></caption><graphic xmlns:xlink="http://www.w3.org/1999/xlink" xlink:href="imafungus-16-e145422-g001.jpg" position="float" orientation="portrait" xlink:type="simple" id="oo_1272695.jpg"><uri content-type="original_file" xlink:type="simple">https://binary.pensoft.net/fig/1272695</uri></graphic></fig></tp:treatment-sec><ref-list><ref id="B20"><mixed-citation xmlns:xlink="http://www.w3.org/1999/xlink" xlink:type="simple"><person-group><name name-style="western"><surname>Fan</surname><given-names>XL</given-names></name><name name-style="western"><surname>Bezerra</surname><given-names>JDP</given-names></name><name name-style="western"><surname>Tian</surname><given-names>CM</given-names></name><name name-style="western"><surname>Crous</surname><given-names>PW</given-names></name></person-group> (<year>2018</year>) <article-title>Families and genera of diaporthalean fungi associated with canker and dieback of tree hosts.</article-title><source>Persoonia</source><volume>40</volume>(<issue>1</issue>): <fpage>119</fpage>–<lpage>134</lpage>. <ext-link xlink:href="10.3767/persoonia.2018.40.05" ext-link-type="doi" xlink:type="simple">https://doi.org/10.3767/persoonia.2018.40.05</ext-link></mixed-citation></ref></ref-list></tp:taxon-treatment>
