# Supplementary material for: ﻿Novel genus and species of Diaporthostomataceae (Diaporthales) in China
Source: IMA Fungus. 2025 Mar 7;16:e145422. doi: 10.3897/imafungus.16.145422 (PMC11909592; doi:10.3897/imafungus.16.145422)
Supplement: XML Treatment for Tiania chinensis [file imafungus.16.145422-treatment2.xml]

<!DOCTYPE tp:taxon-treatment
  PUBLIC "-//TaxonX//DTD Taxonomic Treatment Publishing DTD v0 20100105//EN" "tax-treatment-NSO.dtd">
<tp:taxon-treatment xmlns:tp="http://www.plazi.org/taxpub"><tp:treatment-meta><kwd-group><label>Taxon classification</label><kwd>
                <named-content content-type="kingdom">Fungi</named-content>
              </kwd><kwd>
                <named-content content-type="order">Diaporthales</named-content>
              </kwd><kwd>
                <named-content content-type="family">Diaporthostomataceae</named-content>
              </kwd></kwd-group><mixed-citation publication-type="journal"><person-group><name><surname>Jiang</surname><given-names>Ning</given-names></name><name><surname>Xue</surname><given-names>Han</given-names></name><name><surname>Li</surname><given-names>Yong</given-names></name></person-group><article-title>﻿Novel genus and species of <italic><tp:taxon-name><tp:taxon-name-part taxon-name-part-type="family" reg="Diaporthostomataceae">Diaporthostomataceae</tp:taxon-name-part></tp:taxon-name></italic> (<italic><tp:taxon-name><tp:taxon-name-part taxon-name-part-type="subgenus" reg="Diaporthales">Diaporthales</tp:taxon-name-part></tp:taxon-name></italic>) in China</article-title><source>IMA Fungus</source><day>07</day><month>03</month><year>2025</year><volume>16</volume><pub-id pub-id-type="doi">10.3897/imafungus.16.145422</pub-id></mixed-citation></tp:treatment-meta><tp:nomenclature><label>﻿</label><tp:taxon-name>
              <object-id xmlns:xlink="http://www.w3.org/1999/xlink" content-type="arpha" xlink:type="simple">58F314DD-3D18-5640-95C7-488DAD65261C</object-id>
              <tp:taxon-name-part taxon-name-part-type="genus" reg="Tiania">Tiania</tp:taxon-name-part>
              <tp:taxon-name-part taxon-name-part-type="species" reg="chinensis">chinensis</tp:taxon-name-part>
              <object-id xmlns:xlink="http://www.w3.org/1999/xlink" content-type="mycobank" xlink:type="simple">857020</object-id>
            </tp:taxon-name><tp:taxon-authority>Ning Jiang</tp:taxon-authority><tp:taxon-status xmlns:xlink="http://www.w3.org/1999/xlink" xlink:type="simple">sp. nov.</tp:taxon-status><xref ref-type="fig" rid="F3">Figs 3</xref><xref ref-type="fig" rid="F4">, 4</xref></tp:nomenclature><tp:treatment-sec sec-type="etymology" id="SECID0EKMDI"><title>Etymology.</title><p>Named after the collection country of the type specimen, China.</p></tp:treatment-sec><tp:treatment-sec sec-type="diagnosis" id="SECID0EPMDI"><title>Diagnosis.</title><p>Distinct from its phylogenetically related species <italic><tp:taxon-name><tp:taxon-name-part taxon-name-part-type="genus" reg="Tiania">T.</tp:taxon-name-part><tp:taxon-name-part taxon-name-part-type="species" reg="lithocarpicola">lithocarpicola</tp:taxon-name-part></tp:taxon-name></italic> by longer conidia.</p></tp:treatment-sec><tp:treatment-sec sec-type="Typus" id="SECID0EANDI"><title>Typus.</title><p>CHINA • Xizang Autonomous Region, Rikaze City, Jilong County, Jilong Town, Rema Village, on diseased branches of <italic><tp:taxon-name><tp:taxon-name-part taxon-name-part-type="genus" reg="Quercus">Quercus</tp:taxon-name-part><tp:taxon-name-part taxon-name-part-type="species" reg="semecarpifolia">semecarpifolia</tp:taxon-name-part></tp:taxon-name></italic>, 20 August 2022, Ning Jiang, Min Liu &amp; Peng Jin (<bold>holotype</bold> CAF800088; ex-holotype culture <abbrev xmlns:xlink="http://www.w3.org/1999/xlink" xlink:title="China Forestry Culture Collection Center" id="ABBRID0ETNDI" xlink:type="simple">CFCC</abbrev> 59134); • Xizang Autonomous Region, Linzhi City, Gongbujiangda County, Gongbujiangda Town, on diseased branches of <italic><tp:taxon-name><tp:taxon-name-part taxon-name-part-type="genus" reg="Quercus">Quercus</tp:taxon-name-part><tp:taxon-name-part taxon-name-part-type="species" reg="spinosa">spinosa</tp:taxon-name-part></tp:taxon-name></italic>, 7 July 2024, Ning Jiang, Jiangrong Li, Jieting Li &amp; Liangna Guo (<bold>paratype</bold> CAF800141; ex-paratype culture <abbrev xmlns:xlink="http://www.w3.org/1999/xlink" xlink:title="China Forestry Culture Collection Center" id="ABBRID0EEODI" xlink:type="simple">CFCC</abbrev> 71190).</p><fig id="F3" position="float" orientation="portrait"><object-id xmlns:xlink="http://www.w3.org/1999/xlink" content-type="doi" xlink:type="simple">10.3897/imafungus.16.145422.figure3</object-id><object-id xmlns:xlink="http://www.w3.org/1999/xlink" content-type="arpha" xlink:type="simple">F77E3C38-D132-59DE-AB44-AC21B447EEF4</object-id><label>Figure 3.</label><caption><p><italic><tp:taxon-name><tp:taxon-name-part taxon-name-part-type="genus" reg="Tiania">Tiania</tp:taxon-name-part><tp:taxon-name-part taxon-name-part-type="species" reg="chinensis">chinensis</tp:taxon-name-part></tp:taxon-name></italic> sp. nov. from <italic><tp:taxon-name><tp:taxon-name-part taxon-name-part-type="genus" reg="Quercus">Quercus</tp:taxon-name-part><tp:taxon-name-part taxon-name-part-type="species" reg="spinosa">spinosa</tp:taxon-name-part></tp:taxon-name></italic> (CAF800141). <bold>A, B</bold> Habit of ascostromata on branch; <bold>C, D</bold> transverse section through ascostroma; <bold>E</bold> longitudinal section through ascostroma; <bold>F</bold> asci; <bold>G</bold> ascospores. Scale bars: 500 μm (<bold>B–E</bold>); 20 μm (<bold>F</bold>); 10 μm (<bold>G</bold>).</p></caption><graphic xmlns:xlink="http://www.w3.org/1999/xlink" xlink:href="imafungus-16-e145422-g003.jpg" position="float" orientation="portrait" xlink:type="simple" id="oo_1272697.jpg"><uri content-type="original_file" xlink:type="simple">https://binary.pensoft.net/fig/1272697</uri></graphic></fig></tp:treatment-sec><tp:treatment-sec sec-type="description" id="SECID0E2PDI"><title>Description.</title><p><bold><italic>Pseudostromata</italic></bold> immersed to semi-immersed in the bark, scattered, conical, 630–1240 μm diam, 330–480 μm high, with 5–10 perithecia arranged irregularly. <bold><italic>Ectostromatic disc</italic></bold> grey to brown, circular to ovoid, 300–470 μm diam. <bold><italic>Ostioles</italic></bold> brown to black, 90–150 μm diam. <bold><italic>Perithecia</italic></bold> flask-shaped to spherical, 490–620 μm diam. <bold><italic>Asci</italic></bold> hyaline, with chitinoid, refractive ring, clavate to elongate-obovoid, (38.5–)41.5–47.5(–52) × (7–)8–9.5(–10) μm, 8-spored. <bold><italic>Ascospores</italic></bold> biseriate, cylindrical to allantoid, thin-walled, hyaline, 0–1 septate, (11–)11.5–14.5(–15) × (2.5–)3–3.5 (n = 50) μm, L/W ratio = 3.7–5. <bold><italic>Conidiomata</italic></bold> acervular, aggregated, immersed to semi-immersed in the bark, pulvinate, dark brown to black, 250–600 μm high, 350–1000 μm diam. <bold><italic>Conidiophores</italic></bold> indistinct, usually reduced to conidiogenous cells. <bold><italic>Conidiogenous cells</italic></bold> hyaline, smooth, cylindrical, phialidic, 9.2–14.5 × 2–2.9 μm. <bold><italic>Conidia</italic></bold> aseptate, hyaline, smooth, multi-guttulate, cylindrical to allantoid, straight or slightly curved, (7.5–)8–9(–10) × (2–)2.5–3(–3.5) μm (n = 50), L/W = 2.7–3.6.</p><fig id="F4" position="float" orientation="portrait"><object-id xmlns:xlink="http://www.w3.org/1999/xlink" content-type="doi" xlink:type="simple">10.3897/imafungus.16.145422.figure4</object-id><object-id xmlns:xlink="http://www.w3.org/1999/xlink" content-type="arpha" xlink:type="simple">57391A2D-E7FF-5107-87A6-52C577A28D9C</object-id><label>Figure 4.</label><caption><p><italic><tp:taxon-name><tp:taxon-name-part taxon-name-part-type="genus" reg="Tiania">Tiania</tp:taxon-name-part><tp:taxon-name-part taxon-name-part-type="species" reg="chinensis">chinensis</tp:taxon-name-part></tp:taxon-name></italic> sp. nov. from <italic><tp:taxon-name><tp:taxon-name-part taxon-name-part-type="genus" reg="Quercus">Quercus</tp:taxon-name-part><tp:taxon-name-part taxon-name-part-type="species" reg="semecarpifolia">semecarpifolia</tp:taxon-name-part></tp:taxon-name></italic> (CAF800088). <bold>A, C</bold> Habit of conidiomata on branch; <bold>B</bold> transverse section through conidioma; <bold>D</bold> longitudinal section through conidioma; <bold>E</bold> conidiogenous cells with attached conidia; <bold>F, G</bold> conidia. Scale bars: 500 μm (<bold>A</bold>); 200 μm (<bold>B, C</bold>); 100 μm (<bold>D</bold>); 10 μm (<bold>E–G</bold>).</p></caption><graphic xmlns:xlink="http://www.w3.org/1999/xlink" xlink:href="imafungus-16-e145422-g004.jpg" position="float" orientation="portrait" xlink:type="simple" id="oo_1272698.jpg"><uri content-type="original_file" xlink:type="simple">https://binary.pensoft.net/fig/1272698</uri></graphic></fig></tp:treatment-sec><tp:treatment-sec sec-type="description" id="SECID0EATDI"><title>Culture characteristics.</title><p><bold><italic>Colonies on <abbrev xmlns:xlink="http://www.w3.org/1999/xlink" xlink:title="potato dextrose agar" id="ABBRID0EKTDI" xlink:type="simple">PDA</abbrev></italic></bold> flat, spreading, with abundant flocculent aerial mycelium and even margin, white to sky grey, reaching 90 mm diam after 2 wk at 25 °C. <bold><italic>Colonies on MEA</italic></bold> flat, spreading, lavender grey to grey olivaceous, reaching 90 mm diam after 2 wk at 25 °C. <bold><italic>Colonies on SNA</italic></bold> flat, spreading, with sparse flocculent aerial mycelium and feathery margin.</p></tp:treatment-sec><tp:treatment-sec sec-type="material" id="SECID0EVTDI"><title>Additional material examined.</title><p>CHINA • Xizang Autonomous Region, Rikaze City, Jilong County, Jilong Town, Rema Village, from cankered barks of <italic><tp:taxon-name><tp:taxon-name-part taxon-name-part-type="genus" reg="Quercus">Quercus</tp:taxon-name-part><tp:taxon-name-part taxon-name-part-type="species" reg="semecarpifolia">semecarpifolia</tp:taxon-name-part></tp:taxon-name></italic>, 21 August 2022, Ning Jiang, Min Liu &amp; Peng Jin (living culture <abbrev xmlns:xlink="http://www.w3.org/1999/xlink" xlink:title="China Forestry Culture Collection Center" id="ABBRID0EGUDI" xlink:type="simple">CFCC</abbrev> 59135).</p></tp:treatment-sec><tp:treatment-sec sec-type="distribution" id="SECID0EKUDI"><title>Distribution.</title><p>China, Xizang Autonomous Region.</p></tp:treatment-sec><tp:treatment-sec sec-type="ecology" id="SECID0EPUDI"><title>Ecology.</title><p>Associated with branch canker disease with <italic><tp:taxon-name><tp:taxon-name-part taxon-name-part-type="genus" reg="Quercus">Quercus</tp:taxon-name-part><tp:taxon-name-part taxon-name-part-type="species" reg="semecarpifolia">semecarpifolia</tp:taxon-name-part></tp:taxon-name></italic> and <italic><tp:taxon-name><tp:taxon-name-part taxon-name-part-type="genus" reg="Quercus">Q.</tp:taxon-name-part><tp:taxon-name-part taxon-name-part-type="species" reg="spinosa">spinosa</tp:taxon-name-part></tp:taxon-name></italic>.</p></tp:treatment-sec><tp:treatment-sec sec-type="notes" id="SECID0ELVDI"><title>Notes.</title><p>Three isolates obtained from diseased branches of <italic><tp:taxon-name><tp:taxon-name-part taxon-name-part-type="genus" reg="Quercus">Quercus</tp:taxon-name-part><tp:taxon-name-part taxon-name-part-type="species" reg="semecarpifolia">semecarpifolia</tp:taxon-name-part></tp:taxon-name></italic> and <italic><tp:taxon-name><tp:taxon-name-part taxon-name-part-type="genus" reg="Quercus">Q.</tp:taxon-name-part><tp:taxon-name-part taxon-name-part-type="species" reg="spinosa">spinosa</tp:taxon-name-part></tp:taxon-name></italic> formed a distinct clade, separate from <italic><tp:taxon-name><tp:taxon-name-part taxon-name-part-type="genus" reg="Tiania">Tiania</tp:taxon-name-part><tp:taxon-name-part taxon-name-part-type="species" reg="lithocarpicola">lithocarpicola</tp:taxon-name-part></tp:taxon-name></italic> and <italic><tp:taxon-name><tp:taxon-name-part taxon-name-part-type="genus" reg="Tiania">T.</tp:taxon-name-part><tp:taxon-name-part taxon-name-part-type="species" reg="quercicola">quercicola</tp:taxon-name-part></tp:taxon-name></italic>, and are identified as <italic><tp:taxon-name><tp:taxon-name-part taxon-name-part-type="genus" reg="Tiania">T.</tp:taxon-name-part><tp:taxon-name-part taxon-name-part-type="species" reg="chinensis">chinensis</tp:taxon-name-part></tp:taxon-name></italic> sp. nov. This species can be distinguished from <italic><tp:taxon-name><tp:taxon-name-part taxon-name-part-type="genus" reg="Tiania">T.</tp:taxon-name-part><tp:taxon-name-part taxon-name-part-type="species" reg="lithocarpicola">lithocarpicola</tp:taxon-name-part></tp:taxon-name></italic> by its longer conidia (8–9 × 2.5–3 μm in <italic><tp:taxon-name><tp:taxon-name-part taxon-name-part-type="genus" reg="Tiania">T.</tp:taxon-name-part><tp:taxon-name-part taxon-name-part-type="species" reg="chinensis">chinensis</tp:taxon-name-part></tp:taxon-name></italic> vs. 5–6.5 × 2–2.5 μm in <italic><tp:taxon-name><tp:taxon-name-part taxon-name-part-type="genus" reg="Tiania">T.</tp:taxon-name-part><tp:taxon-name-part taxon-name-part-type="species" reg="lithocarpicola">lithocarpicola</tp:taxon-name-part></tp:taxon-name></italic>) and from <italic><tp:taxon-name><tp:taxon-name-part taxon-name-part-type="genus" reg="Tiania">T.</tp:taxon-name-part><tp:taxon-name-part taxon-name-part-type="species" reg="quercicola">quercicola</tp:taxon-name-part></tp:taxon-name></italic> by its cylindrical to allantoid conidia.</p></tp:treatment-sec></tp:taxon-treatment>
