# Supplementary material for: ﻿Novel genus and species of Diaporthostomataceae (Diaporthales) in China
Source: IMA Fungus. 2025 Mar 7;16:e145422. doi: 10.3897/imafungus.16.145422 (PMC11909592; doi:10.3897/imafungus.16.145422)
Supplement: XML Treatment for Tiania lithocarpicola [file imafungus.16.145422-treatment3.xml]

<!DOCTYPE tp:taxon-treatment
  PUBLIC "-//TaxonX//DTD Taxonomic Treatment Publishing DTD v0 20100105//EN" "tax-treatment-NSO.dtd">
<tp:taxon-treatment xmlns:tp="http://www.plazi.org/taxpub"><tp:treatment-meta><kwd-group><label>Taxon classification</label><kwd>
                <named-content content-type="kingdom">Fungi</named-content>
              </kwd><kwd>
                <named-content content-type="order">Diaporthales</named-content>
              </kwd><kwd>
                <named-content content-type="family">Diaporthostomataceae</named-content>
              </kwd></kwd-group><mixed-citation publication-type="journal"><person-group><name><surname>Jiang</surname><given-names>Ning</given-names></name><name><surname>Xue</surname><given-names>Han</given-names></name><name><surname>Li</surname><given-names>Yong</given-names></name></person-group><article-title>﻿Novel genus and species of <italic><tp:taxon-name><tp:taxon-name-part taxon-name-part-type="family" reg="Diaporthostomataceae">Diaporthostomataceae</tp:taxon-name-part></tp:taxon-name></italic> (<italic><tp:taxon-name><tp:taxon-name-part taxon-name-part-type="subgenus" reg="Diaporthales">Diaporthales</tp:taxon-name-part></tp:taxon-name></italic>) in China</article-title><source>IMA Fungus</source><day>07</day><month>03</month><year>2025</year><volume>16</volume><pub-id pub-id-type="doi">10.3897/imafungus.16.145422</pub-id></mixed-citation></tp:treatment-meta><tp:nomenclature><label>﻿</label><tp:taxon-name>
              <object-id xmlns:xlink="http://www.w3.org/1999/xlink" content-type="arpha" xlink:type="simple">1AC1AF3F-38A0-5D7C-A855-BB841F40FF12</object-id>
              <tp:taxon-name-part taxon-name-part-type="genus" reg="Tiania">Tiania</tp:taxon-name-part>
              <tp:taxon-name-part taxon-name-part-type="species" reg="lithocarpicola">lithocarpicola</tp:taxon-name-part>
              <object-id xmlns:xlink="http://www.w3.org/1999/xlink" content-type="mycobank" xlink:type="simple">857021</object-id>
            </tp:taxon-name><tp:taxon-authority>Ning Jiang</tp:taxon-authority><tp:taxon-status xmlns:xlink="http://www.w3.org/1999/xlink" xlink:type="simple">sp. nov.</tp:taxon-status><xref ref-type="fig" rid="F5">Fig. 5</xref></tp:nomenclature><tp:treatment-sec sec-type="etymology" id="SECID0EC1DI"><title>Etymology.</title><p>Named after the host genus <italic>Lithocarpus</italic> and “-<italic>cola</italic>” = “inhabiting”.</p></tp:treatment-sec><tp:treatment-sec sec-type="diagnosis" id="SECID0ER1DI"><title>Diagnosis.</title><p>Distinct from its sister species <italic><tp:taxon-name><tp:taxon-name-part taxon-name-part-type="genus" reg="Tiania">T.</tp:taxon-name-part><tp:taxon-name-part taxon-name-part-type="species" reg="chinensis">chinensis</tp:taxon-name-part></tp:taxon-name></italic> by shorter conidia.</p></tp:treatment-sec><tp:treatment-sec sec-type="Typus" id="SECID0EC2DI"><title>Typus.</title><p>CHINA • Hainan Province, Changjiang Li Autonomous County, Bawangling National Forest Park, on diseased leaves of <italic><tp:taxon-name><tp:taxon-name-part taxon-name-part-type="genus" reg="Lithocarpus">Lithocarpus</tp:taxon-name-part><tp:taxon-name-part taxon-name-part-type="species" reg="elaeagnifolius">elaeagnifolius</tp:taxon-name-part></tp:taxon-name></italic>, 12 November 2018, Yong Li (<bold>holotype</bold> CAF800042; ex-holotype culture <abbrev xmlns:xlink="http://www.w3.org/1999/xlink" xlink:title="China Forestry Culture Collection Center" id="ABBRID0EV2DI" xlink:type="simple">CFCC</abbrev> 55331).</p></tp:treatment-sec><tp:treatment-sec sec-type="description" id="SECID0EZ2DI"><title>Description.</title><p><bold><italic>Conidiomata</italic></bold> in culture sporodochial, aggregated, erumpent, pulvinate, light brown, 150–650 μm diam., exuding light brown conidial masses. <bold><italic>Conidiophores</italic></bold> hyaline, smooth, cylindrical, branched. <bold><italic>Conidiogenous cells</italic></bold> hyaline, smooth, cylindrical to ampulliform, attenuate towards the apex, phialidic, 6.5–22.5 × 1.5–2.5 μm. <bold><italic>Conidia</italic></bold> aseptate, hyaline, smooth, multi-guttulate, fusoid to ellipsoid, straight or slightly curved, (4.5–)5–6.5(–7.5) × 2–2.5(–3) μm (n = 50), L/W = 1.9–3.5.</p><fig id="F5" position="float" orientation="portrait"><object-id xmlns:xlink="http://www.w3.org/1999/xlink" content-type="doi" xlink:type="simple">10.3897/imafungus.16.145422.figure5</object-id><object-id xmlns:xlink="http://www.w3.org/1999/xlink" content-type="arpha" xlink:type="simple">B48B092B-7E5B-544E-A3F1-FCB0557D2C0C</object-id><label>Figure 5.</label><caption><p><italic><tp:taxon-name><tp:taxon-name-part taxon-name-part-type="genus" reg="Tiania">Tiania</tp:taxon-name-part><tp:taxon-name-part taxon-name-part-type="species" reg="lithocarpicola">lithocarpicola</tp:taxon-name-part></tp:taxon-name></italic> sp. nov. from <italic><tp:taxon-name><tp:taxon-name-part taxon-name-part-type="genus" reg="Lithocarpus">Lithocarpus</tp:taxon-name-part><tp:taxon-name-part taxon-name-part-type="species" reg="elaeagnifolius">elaeagnifolius</tp:taxon-name-part></tp:taxon-name></italic> (CAF800042). <bold>A</bold> Colonies on <abbrev xmlns:xlink="http://www.w3.org/1999/xlink" xlink:title="potato dextrose agar" id="ABBRID0EN4DI" xlink:type="simple">PDA</abbrev>, MEA and SNA after 10 d at 25 °C; <bold>B</bold> conidiomata formed on <abbrev xmlns:xlink="http://www.w3.org/1999/xlink" xlink:title="potato dextrose agar" id="ABBRID0ET4DI" xlink:type="simple">PDA</abbrev>; <bold>C</bold> conidiogenous cells; <bold>D–G</bold> conidia. Scale bars: 300 μm (<bold>B</bold>); 10 μm (<bold>C–G</bold>).</p></caption><graphic xmlns:xlink="http://www.w3.org/1999/xlink" xlink:href="imafungus-16-e145422-g005.jpg" position="float" orientation="portrait" xlink:type="simple" id="oo_1272699.jpg"><uri content-type="original_file" xlink:type="simple">https://binary.pensoft.net/fig/1272699</uri></graphic></fig></tp:treatment-sec><tp:treatment-sec sec-type="description" id="SECID0EE5DI"><title>Culture characteristics.</title><p><bold><italic>Colonies on <abbrev xmlns:xlink="http://www.w3.org/1999/xlink" xlink:title="potato dextrose agar" id="ABBRID0EO5DI" xlink:type="simple">PDA</abbrev></italic></bold> flat, spreading, with moderate flocculent aerial mycelium and even margin, forming concentric rings, white to straw, reaching 90 mm diam after 2 wk at 25 °C. <bold><italic>Colonies on MEA</italic></bold> flat, spreading, with moderate flocculent aerial mycelium and undulating margin, forming salmon irregular center area and smoke grey to ochreous outer area, reaching 70 mm diam after 2 wk at 25 °C. <bold><italic>Colonies on SNA</italic></bold> flat, dense, white, slowly growing.</p></tp:treatment-sec><tp:treatment-sec sec-type="material" id="SECID0EZ5DI"><title>Additional material examined.</title><p>CHINA • Hainan Province, Changjiang Li Autonomous County, Bawangling National Forest Park, from leaf spots of <italic><tp:taxon-name><tp:taxon-name-part taxon-name-part-type="genus" reg="Lithocarpus">Lithocarpus</tp:taxon-name-part><tp:taxon-name-part taxon-name-part-type="species" reg="elaeagnifolius">elaeagnifolius</tp:taxon-name-part></tp:taxon-name></italic>, 12 November 2018, Yong Li (living culture <abbrev xmlns:xlink="http://www.w3.org/1999/xlink" xlink:title="China Forestry Culture Collection Center" id="ABBRID0EK6DI" xlink:type="simple">CFCC</abbrev> 55882).</p></tp:treatment-sec><tp:treatment-sec sec-type="distribution" id="SECID0EO6DI"><title>Distribution.</title><p>China, Hainan Province.</p></tp:treatment-sec><tp:treatment-sec sec-type="ecology" id="SECID0ET6DI"><title>Ecology.</title><p>Associated with leaf spot disease with <italic><tp:taxon-name><tp:taxon-name-part taxon-name-part-type="genus" reg="Lithocarpus">Lithocarpus</tp:taxon-name-part><tp:taxon-name-part taxon-name-part-type="species" reg="elaeagnifolius">elaeagnifolius</tp:taxon-name-part></tp:taxon-name></italic>.</p></tp:treatment-sec><tp:treatment-sec sec-type="notes" id="SECID0EFAAK"><title>Notes.</title><p><italic><tp:taxon-name><tp:taxon-name-part taxon-name-part-type="genus" reg="Tiania">Tiania</tp:taxon-name-part><tp:taxon-name-part taxon-name-part-type="species" reg="lithocarpicola">lithocarpicola</tp:taxon-name-part></tp:taxon-name></italic> is phylogenetically closely related to <italic><tp:taxon-name><tp:taxon-name-part taxon-name-part-type="genus" reg="Tiania">T.</tp:taxon-name-part><tp:taxon-name-part taxon-name-part-type="species" reg="chinensis">chinensis</tp:taxon-name-part></tp:taxon-name></italic> but can be distinguished by its shorter conidia (5–6.5 × 2–2.5 μm in <italic><tp:taxon-name><tp:taxon-name-part taxon-name-part-type="genus" reg="Tiania">T.</tp:taxon-name-part><tp:taxon-name-part taxon-name-part-type="species" reg="lithocarpicola">lithocarpicola</tp:taxon-name-part></tp:taxon-name></italic> vs. 8–9 × 2.5–3 μm in <italic><tp:taxon-name><tp:taxon-name-part taxon-name-part-type="genus" reg="Tiania">T.</tp:taxon-name-part><tp:taxon-name-part taxon-name-part-type="species" reg="chinensis">chinensis</tp:taxon-name-part></tp:taxon-name></italic>).</p></tp:treatment-sec></tp:taxon-treatment>
