# Supplementary material for: ﻿Novel genus and species of Diaporthostomataceae (Diaporthales) in China
Source: IMA Fungus. 2025 Mar 7;16:e145422. doi: 10.3897/imafungus.16.145422 (PMC11909592; doi:10.3897/imafungus.16.145422)
Supplement: XML Treatment for Tiania quercicola [file imafungus.16.145422-treatment4.xml]

<!DOCTYPE tp:taxon-treatment
  PUBLIC "-//TaxonX//DTD Taxonomic Treatment Publishing DTD v0 20100105//EN" "tax-treatment-NSO.dtd">
<tp:taxon-treatment xmlns:tp="http://www.plazi.org/taxpub"><tp:treatment-meta><kwd-group><label>Taxon classification</label><kwd>
                <named-content content-type="kingdom">Fungi</named-content>
              </kwd><kwd>
                <named-content content-type="order">Diaporthales</named-content>
              </kwd><kwd>
                <named-content content-type="family">Diaporthostomataceae</named-content>
              </kwd></kwd-group><mixed-citation publication-type="journal"><person-group><name><surname>Jiang</surname><given-names>Ning</given-names></name><name><surname>Xue</surname><given-names>Han</given-names></name><name><surname>Li</surname><given-names>Yong</given-names></name></person-group><article-title>﻿Novel genus and species of <italic><tp:taxon-name><tp:taxon-name-part taxon-name-part-type="family" reg="Diaporthostomataceae">Diaporthostomataceae</tp:taxon-name-part></tp:taxon-name></italic> (<italic><tp:taxon-name><tp:taxon-name-part taxon-name-part-type="subgenus" reg="Diaporthales">Diaporthales</tp:taxon-name-part></tp:taxon-name></italic>) in China</article-title><source>IMA Fungus</source><day>07</day><month>03</month><year>2025</year><volume>16</volume><pub-id pub-id-type="doi">10.3897/imafungus.16.145422</pub-id></mixed-citation></tp:treatment-meta><tp:nomenclature><label>﻿</label><tp:taxon-name>
              <object-id xmlns:xlink="http://www.w3.org/1999/xlink" content-type="arpha" xlink:type="simple">CF16E0E8-C425-51D8-9594-1221B9C4C4DF</object-id>
              <tp:taxon-name-part taxon-name-part-type="genus" reg="Tiania">Tiania</tp:taxon-name-part>
              <tp:taxon-name-part taxon-name-part-type="species" reg="quercicola">quercicola</tp:taxon-name-part>
              <object-id xmlns:xlink="http://www.w3.org/1999/xlink" content-type="mycobank" xlink:type="simple">857020</object-id>
            </tp:taxon-name><tp:taxon-authority>Ning Jiang</tp:taxon-authority><tp:taxon-status xmlns:xlink="http://www.w3.org/1999/xlink" xlink:type="simple">sp. nov.</tp:taxon-status><xref ref-type="fig" rid="F6">Fig. 6</xref></tp:nomenclature><tp:treatment-sec sec-type="etymology" id="SECID0EFDAK"><title>Etymology.</title><p>Named after the host genus <italic>Quercus</italic> and “-<italic>cola</italic>” = “inhabiting”.</p></tp:treatment-sec><tp:treatment-sec sec-type="diagnosis" id="SECID0EUDAK"><title>Diagnosis.</title><p>Distinct from <italic><tp:taxon-name><tp:taxon-name-part taxon-name-part-type="genus" reg="Tiania">T.</tp:taxon-name-part><tp:taxon-name-part taxon-name-part-type="species" reg="chinensis">chinensis</tp:taxon-name-part></tp:taxon-name></italic> and <italic><tp:taxon-name><tp:taxon-name-part taxon-name-part-type="genus" reg="Tiania">T.</tp:taxon-name-part><tp:taxon-name-part taxon-name-part-type="species" reg="lithocarpicola">lithocarpicola</tp:taxon-name-part></tp:taxon-name></italic> by conidia that are constricted at the middle.</p></tp:treatment-sec><tp:treatment-sec sec-type="Typus" id="SECID0EQEAK"><title>Typus.</title><p>CHINA • Hainan Province, Changjiang Li Autonomous County, Bawangling National Forest Park, on diseased leaves of <italic><tp:taxon-name><tp:taxon-name-part taxon-name-part-type="genus" reg="Quercus">Quercus</tp:taxon-name-part><tp:taxon-name-part taxon-name-part-type="species" reg="macrocalyx">macrocalyx</tp:taxon-name-part></tp:taxon-name></italic>, 30 March 2019, Yong Li (<bold>holotype</bold> CAF800035; ex-holotype culture <abbrev xmlns:xlink="http://www.w3.org/1999/xlink" xlink:title="China Forestry Culture Collection Center" id="ABBRID0EDFAK" xlink:type="simple">CFCC</abbrev> 54435).</p></tp:treatment-sec><tp:treatment-sec sec-type="description" id="SECID0EHFAK"><title>Description.</title><p><bold><italic>Conidiomata</italic></bold> in culture sporodochial, aggregated, erumpent, pulvinate, light orange, 150–700 μm diam., exuding light orange conidial masses. <bold><italic>Conidiophores</italic></bold> hyaline, smooth, cylindrical, branched, usually reduced to conidiogenous cells. <bold><italic>Conidiogenous cells</italic></bold> hyaline, smooth, cylindrical to ampulliform, attenuate towards the apex, phialidic, 10.5–21.5 × 1–2.5 μm. <bold><italic>Conidia</italic></bold> aseptate, hyaline, smooth, multi-guttulate, cylindrical, constricted at the middle, straight or slightly curved, base truncate, 5.5–7(–8) × 2–2.5 μm (n = 50), L/W = 1.6–2.7.</p><fig id="F6" position="float" orientation="portrait"><object-id xmlns:xlink="http://www.w3.org/1999/xlink" content-type="doi" xlink:type="simple">10.3897/imafungus.16.145422.figure6</object-id><object-id xmlns:xlink="http://www.w3.org/1999/xlink" content-type="arpha" xlink:type="simple">C2108268-C4A7-536A-8C69-FD931BBF75A0</object-id><label>Figure 6.</label><caption><p><italic><tp:taxon-name><tp:taxon-name-part taxon-name-part-type="genus" reg="Tiania">Tiania</tp:taxon-name-part><tp:taxon-name-part taxon-name-part-type="species" reg="quercicola">quercicola</tp:taxon-name-part></tp:taxon-name></italic> sp. nov. from <italic><tp:taxon-name><tp:taxon-name-part taxon-name-part-type="genus" reg="Quercus">Quercus</tp:taxon-name-part><tp:taxon-name-part taxon-name-part-type="species" reg="macrocalyx">macrocalyx</tp:taxon-name-part></tp:taxon-name></italic> (CAF800035). <bold>A</bold> Colonies on <abbrev xmlns:xlink="http://www.w3.org/1999/xlink" xlink:title="potato dextrose agar" id="ABBRID0E2GAK" xlink:type="simple">PDA</abbrev>, MEA and SNA after 10 d at 25 °C; <bold>B</bold> conidiomata formed on <abbrev xmlns:xlink="http://www.w3.org/1999/xlink" xlink:title="potato dextrose agar" id="ABBRID0EBHAK" xlink:type="simple">PDA</abbrev>; <bold>C</bold> conidiogenous cells; <bold>D–G</bold> conidia. Scale bars: 300 μm (<bold>B</bold>); 10 μm (<bold>C–G</bold>).</p></caption><graphic xmlns:xlink="http://www.w3.org/1999/xlink" xlink:href="imafungus-16-e145422-g006.jpg" position="float" orientation="portrait" xlink:type="simple" id="oo_1272700.jpg"><uri content-type="original_file" xlink:type="simple">https://binary.pensoft.net/fig/1272700</uri></graphic></fig></tp:treatment-sec><tp:treatment-sec sec-type="description" id="SECID0ESHAK"><title>Culture characteristics.</title><p><bold><italic>Colonies on <abbrev xmlns:xlink="http://www.w3.org/1999/xlink" xlink:title="potato dextrose agar" id="ABBRID0E3HAK" xlink:type="simple">PDA</abbrev></italic></bold> flat, spreading, with abundant flocculent aerial mycelium and even margin, initially white, becoming umber after 1 wk, reaching 90 mm diam after 2 wk at 25 °C. <bold><italic>Colonies on MEA</italic></bold> flat, spreading, with abundant flocculent aerial mycelium and undulating margin, white to smoke grey, reaching 90 mm diam after 2 wk at 25 °C. <bold><italic>Colonies on SNA</italic></bold> flat, spreading, with sparse flocculent aerial mycelium and feathery margin, white, reaching 90 mm diam after 3 wk at 25 °C.</p></tp:treatment-sec><tp:treatment-sec sec-type="material" id="SECID0EHIAK"><title>Additional material examined.</title><p>CHINA • Hainan Province, Changjiang Li Autonomous County, Bawangling National Forest Park, from leaf spots of <italic><tp:taxon-name><tp:taxon-name-part taxon-name-part-type="genus" reg="Quercus">Quercus</tp:taxon-name-part><tp:taxon-name-part taxon-name-part-type="species" reg="macrocalyx">macrocalyx</tp:taxon-name-part></tp:taxon-name></italic>, 30 March 2019, Yong Li (living culture <abbrev xmlns:xlink="http://www.w3.org/1999/xlink" xlink:title="China Forestry Culture Collection Center" id="ABBRID0EYIAK" xlink:type="simple">CFCC</abbrev> 55885).</p></tp:treatment-sec><tp:treatment-sec sec-type="distribution" id="SECID0E3IAK"><title>Distribution.</title><p>China, Hainan Province.</p></tp:treatment-sec><tp:treatment-sec sec-type="ecology" id="SECID0EBJAK"><title>Ecology.</title><p>Associated with leaf spot disease with <italic><tp:taxon-name><tp:taxon-name-part taxon-name-part-type="genus" reg="Quercus">Quercus</tp:taxon-name-part><tp:taxon-name-part taxon-name-part-type="species" reg="macrocalyx">macrocalyx</tp:taxon-name-part></tp:taxon-name></italic>.</p></tp:treatment-sec><tp:treatment-sec sec-type="notes" id="SECID0ESJAK"><title>Notes.</title><p><italic><tp:taxon-name><tp:taxon-name-part taxon-name-part-type="genus" reg="Tiania">Tiania</tp:taxon-name-part><tp:taxon-name-part taxon-name-part-type="species" reg="quercicola">quercicola</tp:taxon-name-part></tp:taxon-name></italic>, isolated from <italic><tp:taxon-name><tp:taxon-name-part taxon-name-part-type="genus" reg="Quercus">Quercus</tp:taxon-name-part><tp:taxon-name-part taxon-name-part-type="species" reg="macrocalyx">macrocalyx</tp:taxon-name-part></tp:taxon-name></italic>, is phylogenetically closely related to <italic><tp:taxon-name><tp:taxon-name-part taxon-name-part-type="genus" reg="Tiania">T.</tp:taxon-name-part><tp:taxon-name-part taxon-name-part-type="species" reg="chinensis">chinensis</tp:taxon-name-part></tp:taxon-name></italic> from <italic><tp:taxon-name><tp:taxon-name-part taxon-name-part-type="genus" reg="Quercus">Quercus</tp:taxon-name-part><tp:taxon-name-part taxon-name-part-type="species" reg="semecarpifolia">semecarpifolia</tp:taxon-name-part></tp:taxon-name></italic> and <italic><tp:taxon-name><tp:taxon-name-part taxon-name-part-type="genus" reg="Quercus">Q.</tp:taxon-name-part><tp:taxon-name-part taxon-name-part-type="species" reg="spinosa">spinosa</tp:taxon-name-part></tp:taxon-name></italic>, and <italic><tp:taxon-name><tp:taxon-name-part taxon-name-part-type="genus" reg="Tiania">T.</tp:taxon-name-part><tp:taxon-name-part taxon-name-part-type="species" reg="lithocarpicola">lithocarpicola</tp:taxon-name-part></tp:taxon-name></italic> from <italic><tp:taxon-name><tp:taxon-name-part taxon-name-part-type="genus" reg="Lithocarpus">Lithocarpus</tp:taxon-name-part><tp:taxon-name-part taxon-name-part-type="species" reg="elaeagnifolius">elaeagnifolius</tp:taxon-name-part></tp:taxon-name></italic> (Fig. <xref ref-type="fig" rid="F1">1</xref>). However, <italic><tp:taxon-name><tp:taxon-name-part taxon-name-part-type="genus" reg="Tiania">T.</tp:taxon-name-part><tp:taxon-name-part taxon-name-part-type="species" reg="quercicola">quercicola</tp:taxon-name-part></tp:taxon-name></italic> can be distinguished from these two species by its conidia, which are constricted at the middle.</p></tp:treatment-sec><tp:treatment-sec><!--Section generated to contain objects referenced in tp:taxon-treatment.--><fig id="F1" position="float" orientation="portrait"><object-id xmlns:xlink="http://www.w3.org/1999/xlink" content-type="doi" xlink:type="simple">10.3897/imafungus.16.145422.figure1</object-id><object-id xmlns:xlink="http://www.w3.org/1999/xlink" content-type="arpha" xlink:type="simple">5152E0CE-C438-5020-946D-38D158476B1E</object-id><label>Figure 1.</label><caption><p>Phylogram of <italic><tp:taxon-name><tp:taxon-name-part taxon-name-part-type="genus" reg="Diaporthales">Diaporthales</tp:taxon-name-part></tp:taxon-name></italic> resulting from a maximum likelihood analysis based on the <abbrev xmlns:xlink="http://www.w3.org/1999/xlink" xlink:title="internal transcribed spacer" id="ABBRID0EPBDI" xlink:type="simple">ITS</abbrev>, <abbrev xmlns:xlink="http://www.w3.org/1999/xlink" xlink:title="large subunit nuclear ribosomal DNA" id="ABBRID0ETBDI" xlink:type="simple">LSU</abbrev>, <italic><abbrev xmlns:xlink="http://www.w3.org/1999/xlink" xlink:title="RNA polymerase II second largest subunit" id="ABBRID0EYBDI" xlink:type="simple">rpb2</abbrev></italic> and <italic><abbrev xmlns:xlink="http://www.w3.org/1999/xlink" xlink:title="translation elongation factor 1-alpha" id="ABBRID0E4BDI" xlink:type="simple">tef1</abbrev></italic> gene sequence. Numbers above the branches indicate <abbrev xmlns:xlink="http://www.w3.org/1999/xlink" xlink:title="Maximum Likelihood" id="ABBRID0EBCDI" xlink:type="simple">ML</abbrev> bootstrap values (left, <abbrev xmlns:xlink="http://www.w3.org/1999/xlink" xlink:title="Maximum Likelihood" id="ABBRID0EFCDI" xlink:type="simple">ML</abbrev><abbrev xmlns:xlink="http://www.w3.org/1999/xlink" xlink:title="Bootstrap" id="ABBRID0EJCDI" xlink:type="simple">BS</abbrev> ≥ 50%) and Bayesian posterior probabilities (right, <abbrev xmlns:xlink="http://www.w3.org/1999/xlink" xlink:title="posterior probabilities" id="ABBRID0ENCDI" xlink:type="simple">BPP</abbrev> ≥ 0.90). The tree is rooted with <italic><tp:taxon-name><tp:taxon-name-part taxon-name-part-type="genus" reg="Nakataea">Nakataea</tp:taxon-name-part><tp:taxon-name-part taxon-name-part-type="species" reg="oryzae">oryzae</tp:taxon-name-part></tp:taxon-name></italic> (CBS 243.76) and <italic><tp:taxon-name><tp:taxon-name-part taxon-name-part-type="genus" reg="Pyricularia">Pyricularia</tp:taxon-name-part><tp:taxon-name-part taxon-name-part-type="species" reg="grisea">grisea</tp:taxon-name-part></tp:taxon-name></italic> (Ina168). Isolates from the present study are marked in blue.</p></caption><graphic xmlns:xlink="http://www.w3.org/1999/xlink" xlink:href="imafungus-16-e145422-g001.jpg" position="float" orientation="portrait" xlink:type="simple" id="oo_1272695.jpg"><uri content-type="original_file" xlink:type="simple">https://binary.pensoft.net/fig/1272695</uri></graphic></fig></tp:treatment-sec></tp:taxon-treatment>
